# Supplementary material for: Glioma cells on the run – the migratory transcriptome of 10 human glioma cell lines
Source: BMC Genomics. 2008 Jan 29;9:54. doi: 10.1186/1471-2164-9-54 (PMC2275271; doi:10.1186/1471-2164-9-54)
Supplement: Additional file 1 — Expression signatures of stationary and migratory glioma cells. Provided are details for stationary, migratory and migration rate signature derived from 10 human glioma lines. [file 1471-2164-9-54-S1.xls]

## Sheet: Stationary Signature Genes
Stationary Signature Genes (correlated to PC 9 down-regulated pattern;FDR=0.003 and FNR=0.889)						CellLine Log2(Rim/Core)	CellLine Log2(Rim/Core)	CellLine Log2(Rim/Core)	CellLine Log2(Rim/Core)	CellLine Log2(Rim/Core)	CellLine Log2(Rim/Core)	CellLine Log2(Rim/Core)	CellLine Log2(Rim/Core)	CellLine Log2(Rim/Core)	CellLine Log2(Rim/Core)
Agilent Probe ID	Accession Number	Gene Symbol	Correlation to Stationary Signature Proband ( R )	# of Down Regulated Cell lines	% of Down regulated Cell lines	G112MS	G120	GH3	GH4	GH6	SF763	SF767	T98G	U87EGFR	U87
A_24_P393372	AK098354	AK098354	1	8	0.8	-0.795	-0.565	-1.121	0.064	-0.772	-0.178	-0.321	-0.562	-0.884	0.098
A_32_P140475	AB037798	AB037798	0.872	9	0.9	-0.593	-0.289	-0.465	-0.258	-0.024	0.119	-0.346	-0.615	-0.076	-0.406
A_24_P110558	BC017422	BC017422	0.867	8	0.8	-0.789	-0.344	-1.144	0.214	-0.518	-0.067	-0.503	-0.284	0.24	-0.334
A_32_P62371	A_32_BS62371	A_32_BS62371	0.867	5	0.5	0.397	-0.518	-0.551	0.043	-0.34	0.46	-0.127	-0.098	0.107	0.08
A_24_P181295	BC013707	BC013707	0.866	4	0.4	-0.19	0.02	-0.402	-0.107	0.096	0.105	0.187	0.046	-0.179	0.055
A_23_P145541	NM_014845	KIAA0274	0.859	6	0.6	-0.691	-0.323	-0.953	0.446	0.321	-0.687	0.725	-0.55	-0.101	0.305
A_24_P370670	NM_007167	ZNF258	0.858	7	0.7	-0.089	-0.065	-0.896	0.141	0.123	-0.147	-0.274	-0.365	0.073	-0.261
A_32_P178635	BC033590	BC033590	0.857	8	0.8	-0.104	-0.45	-0.732	-0.061	-0.75	-0.157	0.078	-0.692	-0.378	0.34
A_23_P209904	NM_002081	GPC1	0.856	10	1	-0.459	-0.039	-0.378	-0.372	-0.269	-0.023	-0.471	-0.853	-0.187	-0.138
A_32_P159651	AL832173	AL832173	0.855	10	1	-0.811	-0.215	-0.5	-0.455	-0.319	-0.237	-0.168	-0.419	-0.278	-0.451
A_23_P349083	AL832928	AL832928	0.842	7	0.7	-0.122	0.09	-0.38	0.142	-0.25	0.024	-0.266	-0.127	-0.284	-0.094
A_23_P212870	NM_005900	MADH1	0.842	10	1	-0.34	-0.352	-0.906	-0.251	-0.176	-0.202	-0.363	-0.421	-0.047	-0.304
A_23_P373054	NM_173826	NM_173826	0.84	7	0.7	-0.585	0.129	-0.863	-0.045	0.089	0.068	-0.212	-0.076	-0.112	-0.125
A_23_P51202	NM_030634	ZNF436	0.839	7	0.7	-1.636	-0.761	-1.616	0.21	0.151	-0.172	-0.705	-1.057	0.09	-0.285
A_23_P126623	NM_002631	PGD	0.838	7	0.7	0.016	-0.093	-0.753	0.25	-0.07	-0.012	-1.903	-0.782	0.357	-0.575
A_24_P381604	NM_021999	ITM2B	0.838	10	1	-1.453	-0.686	-1.418	-0.609	-0.341	-0.408	-0.51	-0.7	-0.316	-0.168
A_24_P98524	NM_021132	PPP3CB	0.836	5	0.5	-0.201	0.045	-0.364	-0.005	-0.098	0.025	-0.322	0.088	0.088	0.211
A_23_P59798	NM_013446	MKRN1	0.835	8	0.8	0.012	-0.277	-0.465	-0.291	-0.304	-0.223	-0.467	-0.265	-0.18	0.102
A_24_P328646	NM_005778	RBM5	0.835	5	0.5	0.273	-0.235	-0.704	0.293	-0.259	0.268	0.024	-0.496	0.23	-0.376
A_24_P324787	AK002094	AK002094	0.831	8	0.8	-0.091	-0.178	-0.269	0.089	-0.129	-0.071	0.368	-0.088	-0.067	-0.223
A_24_P355967	NM_000621	HTR2A	0.831	6	0.6	0.113	0.306	-0.506	0.008	-0.367	-0.128	0.018	-0.263	-0.221	-0.036
A_23_P128447	AL834529	AL834529	0.83	8	0.8	-0.434	-0.314	-0.692	-0.079	-0.087	-0.017	-0.148	0.249	-0.562	0.132
A_23_P209689	NM_004850	ROCK2	0.83	6	0.6	0.412	-0.113	-0.505	0.272	-0.577	-0.633	0.306	-0.31	-0.241	0.209
A_23_P169117	NM_006570	RRAGA	0.83	8	0.8	-0.405	-0.451	-0.304	0.073	-0.078	0.07	-0.365	-0.341	-0.172	-0.099
A_24_P37519	NM_020347	LZTFL1	0.829	9	0.9	-0.884	-0.151	-1.073	0.244	-0.007	-0.165	-0.328	-0.064	-0.048	-0.061
A_24_P940426	AB067799	AB067799	0.828	6	0.6	-0.104	-0.658	-0.511	0.301	-0.043	-0.23	0.338	-0.248	0.004	0.413
A_23_P347070	NM_018440	NM_018440	0.828	5	0.5	0.443	0.065	-0.437	0.266	-0.014	0.576	-0.527	-0.179	-0.322	0.095
A_23_P254944	NM_000853	GSTT1	0.828	5	0.5	-0.101	-0.386	-0.091	0.227	0.07	0.183	-0.655	-0.352	0.147	0.051
A_23_P314120	NM_005198	CHKL	0.827	7	0.7	-0.11	-0.322	-1.87	0.508	0.213	-0.349	0.518	-0.643	-0.437	-0.048
A_23_P360769	NM_002372	MAN2A1	0.827	6	0.6	-1.161	0.221	-0.446	0.293	0.316	-0.013	-1.144	-0.222	0.136	-0.012
A_23_P170839	NM_004404	NEDD5	0.827	6	0.6	-0.173	0.123	-0.526	0.131	-0.252	-0.202	-0.151	-0.041	0.197	0.013
A_23_P110961	NM_016098	BRP44L	0.827	7	0.7	-0.5	-0.191	-0.542	-0.034	0.157	0.009	-0.477	-0.15	-0.135	0.104
A_23_P121527	AK001698	AK001698	0.826	8	0.8	-0.751	-0.165	-1.524	0.203	-0.201	-0.051	0.112	-0.089	-0.033	-0.309
A_23_P45059	NM_001380	DOCK1	0.825	7	0.7	-0.596	-0.049	-0.321	-0.125	0.061	0.02	-0.069	-0.396	-0.423	0.007
A_24_P417281	NM_019022	NM_019022	0.824	7	0.7	-0.31	0.386	-0.413	0.539	-0.295	-0.245	-0.276	-0.206	0.082	-0.04
A_32_P186865	THC1510047	THC1510047	0.824	8	0.8	-0.715	-1.217	-0.601	0.283	-0.05	0.108	-0.211	-0.605	-0.03	-0.19
A_32_P131342	THC1562600	THC1562600	0.823	7	0.7	-1.319	0.219	-1.042	0.071	-0.191	0.252	-0.698	-0.229	-0.226	-0.254
A_24_P64362	AK000161	AK000161	0.823	8	0.8	-0.22	-0.062	-0.476	0.392	-0.341	-0.473	-0.2	-0.458	0.316	-0.336
A_24_P620456	AK024921	AK024921	0.823	7	0.7	-0.26	0.063	-1.214	-0.161	-0.565	-0.218	-0.122	0.124	-0.464	0.022
A_23_P154306	NM_004180	TANK	0.822	5	0.5	0.101	-0.032	-0.5	0.178	0.234	0.152	-0.132	-0.226	-0.018	0.092
A_23_P150281	AK096176	AK096176	0.822	6	0.6	-0.199	-0.049	0.073	0.095	-0.174	0.095	-0.299	-0.246	0.108	-0.045
A_24_P921103	AK057576	AK057576	0.821	4	0.4	0.445	0.297	0.121	0.401	-0.25	0.038	-0.574	0.113	-0.815	-0.189
A_24_P273972	NM_000186	HF1	0.821	6	0.6	0.047	-0.27	-0.749	0.046	-0.724	-0.151	0.2	-0.088	-0.391	0.229
A_23_P44466	NM_024781	NM_024781	0.82	9	0.9	-0.207	-0.546	-0.439	-0.636	-0.47	-0.08	0.707	-0.506	-0.556	-0.504
A_24_P141804	I_944110	I_944110	0.82	8	0.8	-0.626	-0.122	-0.01	-0.044	-0.187	0.007	-0.384	-0.233	-0.113	0.035
A_24_P213284	ENST00000332161	ENST00000332161	0.82	9	0.9	-0.099	0.13	-0.271	-0.139	-0.008	-0.033	-0.275	-0.392	-0.238	-0.139
A_23_P16834	NM_022823	NM_022823	0.82	5	0.5	0.196	-0.268	-0.617	0.09	0.116	-0.001	0.312	-0.239	-0.466	0.041
A_24_P310946	NM_007357	COG2	0.82	7	0.7	-0.943	-0.452	-1.383	0.424	-0.571	0.003	-0.048	-0.894	-0.159	0.011
A_23_P368145	NM_152281	NM_152281	0.819	6	0.6	-1.007	-0.002	-0.348	0.053	-0.156	0.053	0.25	-0.496	-0.739	0.014
A_23_P18931	U31520	U31520	0.819	7	0.7	-0.758	0.321	0.056	-0.268	0.406	-0.237	-0.328	-0.003	-0.112	-0.033
A_23_P71440	NM_016099	NM_016099	0.817	5	0.5	-0.432	0.044	-0.606	0.062	0.091	-0.099	-0.737	0.014	0.234	-0.054
A_23_P29036	NM_005534	IFNGR2	0.817	6	0.6	0.607	0.051	-1.03	0.794	-0.35	-0.223	-0.158	-0.518	-0.246	0.099
A_23_P79231	NM_134442	CREB1	0.817	8	0.8	-0.129	-0.039	-0.57	-0.131	0.016	0.29	-0.377	-0.4	-0.061	-0.058
A_23_P107412	NM_000918	P4HB	0.817	5	0.5	0.408	0.055	-0.075	0.807	-0.102	0.112	-0.85	-0.425	0.265	-0.28
A_23_P217958	NM_033497	HK1	0.816	4	0.4	0.27	0.267	0.07	0.269	-0.124	0.112	-1.146	-0.254	0.046	-0.507
A_23_P332960	NM_174940	NM_174940	0.816	10	1	-0.474	-0.131	-0.805	-0.43	-0.299	-0.122	-0.238	-0.706	-0.11	-0.041
A_23_P206310	NM_014732	NM_014732	0.816	8	0.8	-0.628	-0.552	-0.12	-0.174	-0.231	0.204	-0.543	-0.869	0.119	-0.206
A_23_P135437	AF380839	AF380839	0.816	9	0.9	-0.025	-0.279	-0.79	0.028	-0.025	-0.186	-0.22	-0.508	-0.04	-0.719
A_24_P72064	NM_000163	GHR	0.815	5	0.5	0.15	-0.187	-0.765	0.624	-0.074	0.214	-0.211	0.088	-0.408	0.119
A_24_P18146	NM_015310	NM_015310	0.814	7	0.7	-0.026	0.002	-0.87	-0.257	-0.017	0.438	0.081	-0.845	-0.219	-0.087
A_23_P46149	NM_003272	TM7SF1	0.814	7	0.7	-0.456	-0.487	-0.27	0	0.023	-0.312	0.224	-0.424	-0.145	0.182
A_32_P96807	BX537597	BX537597	0.814	7	0.7	-0.16	0.005	-0.631	0.277	0.075	-0.24	-0.141	-0.671	-0.179	-0.274
A_23_P118	NM_001439	EXTL2	0.813	5	0.5	-0.292	-0.009	-0.392	0.41	0.206	-0.017	0.137	-0.14	0.18	0.244
A_24_P780052	I_1998698	I_1998698	0.813	4	0.4	0.152	0.17	-0.14	0.682	-0.193	0.039	-0.289	0.209	0.299	-0.085
A_23_P84350	NM_024596	NM_024596	0.813	5	0.5	-0.176	0.072	-0.364	0.159	-0.092	0.001	-0.255	-0.12	0.044	0.217
A_32_P472968	AL117598	AL117598	0.813	8	0.8	-0.24	-0.075	-0.03	-0.016	-0.005	-0.16	0.088	0.031	-0.098	-0.063
A_23_P371966	AB075826	AB075826	0.812	9	0.9	-1.224	-1.037	-1.022	-0.203	-0.3	-1.018	0.063	-0.354	-0.083	-0.011
A_23_P201628	NM_002293	LAMC1	0.812	9	0.9	-0.128	-0.355	-0.915	0.009	-0.073	-0.188	-0.141	-0.146	-0.894	-0.14
A_24_P243347	NM_013283	MAT2B	0.812	9	0.9	-0.825	-0.334	-0.574	-0.313	-0.205	-0.375	-0.738	-0.243	0.152	-0.221
A_23_P255257	NM_015397	KIAA1892	0.81	5	0.5	-0.34	-0.073	0.135	0.016	-0.05	0.22	0.07	-0.027	-0.164	0.015
A_23_P71752	NM_006007	ZNF216	0.81	9	0.9	-0.063	-1.07	-0.322	0.177	-0.296	-0.043	-0.698	-1.004	-0.155	-0.16
A_23_P423864	NM_004427	PHC2	0.809	9	0.9	-0.206	-0.191	-0.375	-0.215	-0.253	-0.019	0.003	-0.272	-0.397	-0.43
A_32_P165477	BC041925	BC041925	0.809	5	0.5	0.499	-0.501	-0.812	0.223	-0.238	0.036	-1.068	0.222	0.128	-0.274
A_23_P420361	NM_018462	NM_018462	0.809	6	0.6	0.064	-0.146	-0.036	0.141	-0.012	0.044	-0.009	-0.241	0.082	-0.027
A_23_P90357	I_966337	I_966337	0.808	2	0.2	0.006	0.009	-0.008	0.114	0.047	0.059	0.089	0.093	-0.119	0.131
A_23_P202939	NM_001642	APLP2	0.808	9	0.9	0.438	-0.501	-0.317	-0.047	-0.641	-0.548	-0.142	-0.381	-0.056	-0.001
A_24_P721898	AK091287	AK091287	0.808	8	0.8	-0.277	-0.164	-0.699	0.027	0.209	-0.162	-0.51	-0.28	-0.133	-0.234
A_24_P362100	I_928521	I_928521	0.808	9	0.9	-0.204	-0.219	-0.422	-0.308	0.092	-0.29	-0.042	-0.256	-0.633	-0.006
A_24_P354900	AK098194	AK098194	0.808	5	0.5	0.02	0.257	-0.419	0.395	0.067	0.166	-0.335	-0.075	-0.158	-0.205
A_23_P205549	NM_145113	MAX	0.807	7	0.7	0.156	-0.027	-0.276	-0.037	-0.227	0.22	-0.248	-0.031	-0.124	0.162
A_23_P202219	NM_015916	NM_015916	0.807	8	0.8	-0.08	-0.342	-1.348	0.302	-0.565	-0.188	0.162	-0.341	-0.352	-0.291
A_24_P402495	NM_015017	USP33	0.806	7	0.7	-0.036	-0.226	-0.487	0.144	0.058	-0.035	-0.017	-0.361	-0.001	0.183
A_24_P820037	AK054687	AK054687	0.806	7	0.7	0.037	0.061	-0.005	0.27	-0.128	-0.013	-0.058	-0.045	-0.093	-0.005
A_23_P501547	NM_015270	ADCY6	0.806	5	0.5	0.277	-0.016	-0.178	0.162	-0.204	0.197	0.054	-0.059	-0.337	0.281
A_23_P211244	NM_001535	HRMT1L1	0.805	8	0.8	-0.327	-0.027	-0.847	0.205	0.158	-0.307	-0.441	-0.226	-0.019	-0.113
A_23_P204016	U07139	U07139	0.805	8	0.8	-0.428	-0.709	-0.423	-0.005	0.036	-0.121	-0.64	-0.575	-0.228	0.029
A_23_P8281	I_966769	I_966769	0.804	7	0.7	0.241	-0.155	-0.769	-0.629	-0.487	0.143	-0.694	-0.45	-0.073	0.368
A_23_P434268	NM_015018	KIAA1117	0.804	9	0.9	-0.17	-0.131	-0.21	-0.193	-0.139	-0.261	-0.243	-0.13	-0.187	0.005
A_32_P219460	THC1564329	THC1564329	0.804	7	0.7	0.122	-0.455	-1.23	-0.145	-1.085	-0.195	0.481	-1.097	-0.061	0.021
A_24_P260440	AK055669	AK055669	0.803	3	0.3	0.229	0.477	-0.48	0.503	0.141	-0.107	0.123	0.067	0.854	-0.2
A_23_P65651	NM_004184	WARS	0.803	7	0.7	0.411	-0.497	-0.478	0.484	-0.241	0.11	-0.35	-0.09	-0.142	-0.368
A_32_P74477	THC1518444	THC1518444	0.803	2	0.2	0.15	0.297	-0.83	0.158	0.415	0.033	0.005	-0.029	0.172	0.463
A_24_P282108	AB007859	AB007859	0.803	7	0.7	0.025	-0.236	-0.483	-0.081	-0.074	0.131	-0.277	-0.325	-0.073	0.19
A_23_P255663	I_1100466	I_1100466	0.803	4	0.4	-0.531	0.049	-0.616	0.162	0.03	0.019	-0.058	-0.227	0.222	0.149
A_23_P209183	NM_024656	NM_024656	0.803	4	0.4	-0.252	-0.021	0.109	0.049	-0.108	0.085	-0.011	0.086	0.03	0.076
A_24_P156501	NM_024007	EBF	0.803	6	0.6	-0.555	-0.141	-1.455	0.501	-0.099	0.203	0.659	-0.109	-0.742	0.009
A_23_P170273	NM_014933	NM_014933	0.802	7	0.7	-0.036	-0.177	0.012	0.067	-0.334	-0.267	0.042	-0.358	-0.27	-0.222
A_23_P148959	NM_032027	NM_032027	0.802	9	0.9	-0.282	-0.247	-0.294	-0.103	-0.113	-0.218	-0.005	-0.333	0.168	-0.123
A_24_P240137	NM_004487	GOLGB1	0.801	6	0.6	0.065	-0.548	-0.406	0.325	-0.604	0.026	-0.16	-0.806	0.221	-0.258
A_32_P330000	AK023424	AK023424	0.801	5	0.5	0.133	0.456	-1.707	0.163	-0.139	0.216	-0.438	-0.433	-0.357	0.329
A_23_P258190	NM_001628	AKR1B1	0.801	10	1	-0.01	-0.324	-0.405	-0.06	-0.417	-0.028	-0.711	-0.825	-0.139	-0.564
A_24_P41021	BC030611	BC030611	0.801	6	0.6	-0.675	-0.232	-0.583	0.126	-0.266	0.039	-0.489	-0.514	0.026	0.371
A_23_P136693	AL832747	AL832747	0.801	8	0.8	-0.245	-0.36	-0.72	0.1	-0.16	-0.108	-0.591	-0.123	0.214	-0.105
A_23_P334021	NM_000876	IGF2R	0.801	7	0.7	-0.496	-0.447	-1.183	0.334	-0.186	-0.28	-0.207	-1.287	0.27	0.331
A_23_P131417	NM_005336	HDLBP	0.8	5	0.5	0.269	0.045	-0.48	0.719	-0.069	0.044	-0.479	-0.761	0.173	-0.511

## Sheet: Migratory Signature Genes
Migratory Signature Genes (correlated to PC 10 up-regulated pattern;FDR = 0.003 and FNR=0.025)						CellLine Log2(Rim/Core)	CellLine Log2(Rim/Core)	CellLine Log2(Rim/Core)	CellLine Log2(Rim/Core)	CellLine Log2(Rim/Core)	CellLine Log2(Rim/Core)	CellLine Log2(Rim/Core)	CellLine Log2(Rim/Core)	CellLine Log2(Rim/Core)	CellLine Log2(Rim/Core)
Agilent Probe ID	Accession Number	Gene Symbol	Correlation to Migratory Signature Proband ( R )	# of Down Regulated Cell lines	% of Down regulated Cell lines	G112MS	G120	GH3	GH4	GH6	SF763	SF767	T98G	U87EGFR	U87
A_23_P46429	NM_001554	CYR61	1	10	1	2.991	1.935	0.534	1.13	0.187	0.036	0.573	2.146	1.055	0.751
A_24_P70002	BC036437	BC036437	0.913	6	0.6	0.597	0.173	-0.058	-0.046	-0.253	-0.147	0.04	0.153	0.14	0.148
A_23_P340698	NM_002426	MMP12	0.901	8	0.8	0.358	-0.06	0.066	0.174	0.005	0.003	-0.213	0.08	0.6	0.232
A_32_P58361	THC1422993	THC1422993	0.898	8	0.8	1.191	0.934	0.497	-0.007	0.289	0.535	0.295	1.216	0.24	-0.185
A_32_P62796	THC1519807	THC1519807	0.882	9	0.9	0.482	0.257	0.125	0.502	0.638	0.239	0.272	0.295	0.281	-0.188
A_24_P180424	BC009006	C6orf67	0.863	7	0.7	0.99	0.134	-0.092	0.267	-0.097	-0.02	0.091	0.084	0.01	0.147
A_23_P502470	NM_002184	IL6ST	0.858	8	0.8	0.337	0.161	-0.023	0.415	0.34	0.254	0.307	-0.008	0.415	0.77
A_23_P19663	NM_001901	CTGF	0.851	10	1	3.977	0.761	1.396	0.497	0.288	0.275	0.99	1.438	1.264	0.624
A_23_P333228	AB037820	AB037820	0.847	8	0.8	0.338	0.277	0.441	0.219	0.741	0.54	-0.096	0.464	0.731	-0.009
A_23_P51339	NM_007034	DNAJB4	0.838	9	0.9	0.496	0.93	0.054	0.811	0.124	-0.294	0.535	0.779	0.517	0.488
A_24_P122137	NM_002309	LIF	0.836	8	0.8	0.25	0.591	-0.647	-0.015	0.256	0.036	0.229	0.091	0.152	0.038
A_23_P213102	NM_016081	NM_016081	0.835	8	0.8	0.65	0.022	0.015	0.436	0.26	-0.004	-0.233	0.012	0.55	0.35
A_23_P119196	NM_016270	KLF2	0.834	8	0.8	0.076	1.061	1.277	0.104	0.285	-1.174	-0.105	1.311	0.063	0.156
A_23_P13425	NM_004356	CD81	0.833	3	0.3	0.567	-0.231	-1.082	0.052	-0.289	-0.197	0.065	-0.203	-0.025	-0.175
A_23_P95599	AK000400	AK000400	0.831	2	0.2	0.273	-0.255	-0.088	-0.331	-0.341	-0.438	-0.057	0.133	-0.259	-0.101
A_23_P125624	NM_012332	NM_012332	0.83	10	1	0.489	0.194	0.291	0.255	0.001	0.143	0.047	0.502	0.303	0.032
A_23_P141362	NM_001466	FZD2	0.83	4	0.4	-0.118	0.259	-0.01	-0.528	-0.197	-0.147	0.737	0.466	-0.303	0.023
A_23_P27584	AK027693	AK027693	0.83	9	0.9	0.044	-0.07	0.378	0.253	0.195	0.049	0.458	0.344	0.113	0.281
A_24_P272290	AK024828	AK024828	0.827	7	0.7	0.77	0.316	0.257	0.386	0.098	-0.146	-0.082	0.198	-0.103	0.011
A_23_P100754	NM_022739	NM_022739	0.826	6	0.6	1.872	1.324	0.163	0.615	-0.282	-0.413	-0.045	0.598	-0.186	0.055
A_23_P201619	I_1100665	I_1100665	0.825	7	0.7	0.415	0.343	-0.404	0.795	0.305	-0.088	-0.304	0.402	0.317	0.078
A_23_P42514	AK022681	AK022681	0.823	0	0	-0.005	-0.191	-0.36	-0.203	-0.047	-0.389	-0.344	-0.29	-0.202	-0.068
A_32_P28284	NM_003290	TPM4	0.822	10	1	0.07	0.224	0.698	0.262	0.082	0.235	0.176	0.508	0.114	0.046
A_24_P402438	NM_003238	TGFB2	0.822	7	0.7	1.322	0.344	0.777	0.469	0.208	0.215	-0.063	-0.157	0.039	-0.228
A_23_P209167	NM_005860	FSTL3	0.822	8	0.8	0.647	0.247	0.981	0.723	0.226	-0.372	0.035	0.3	-0.128	0.005
A_32_P75284	THC1410410	THC1410410	0.821	10	1	0.083	0.048	0.156	0.21	0.096	0.083	0.309	0.362	0.061	0.183
A_23_P215265	I_962833	I_962833	0.819	6	0.6	0.623	0.303	-0.009	0.282	-0.084	0.134	0.137	-0.114	0.205	-0.252
A_24_P393958	NM_007034	DNAJB4	0.819	8	0.8	0.255	1.014	0.304	0.409	0.394	-0.173	-0.015	0.613	0.55	0.226
A_32_P100338	I_1897926	I_1897926	0.818	9	0.9	0.135	0.502	0.5	0.697	0.57	-0.72	0.065	1.157	0.676	0.288
A_23_P201386	NM_012137	DDAH1	0.817	9	0.9	0.855	1.041	0.54	0.449	0.246	-0.761	0.377	1.375	0.38	0.133
A_23_P405761	NM_012250	RRAS2	0.817	8	0.8	1.365	0.479	-0.055	0.263	0.34	-0.062	0.19	0.65	0.379	0.576
A_24_P734308	AK001164	AK001164	0.817	7	0.7	0.068	-0.075	0.297	0.433	0.289	-0.105	0.321	-0.057	0.342	0.215
A_23_P76159	BC041930	BC041930	0.815	6	0.6	0.224	-0.017	-0.058	0.02	0.034	-0.247	-0.137	0.43	0.438	0
A_23_P90172	NM_014330	PPP1R15A	0.814	7	0.7	0.402	0.614	0.056	0.156	-0.005	-0.046	0.134	0.343	0.358	-0.199
A_23_P103110	NM_012323	MAFF	0.814	7	0.7	-0.133	0.266	0.315	0.504	0.238	0.058	0.09	-0.131	0.41	-0.098
A_23_P156101	NM_002270	KPNB2	0.813	7	0.7	0.762	0.264	-0.154	0.563	0.143	-0.04	0.244	0.211	0.836	-0.662
A_23_P151415	NM_032116	NM_032116	0.812	9	0.9	0.172	0.067	0.206	0.057	0.391	-0.157	0.474	0.27	0.299	0.605
A_32_P89755	NM_003144	SSR1	0.811	5	0.5	0.767	0.605	-0.68	0.573	0.393	-0.051	-0.068	-0.262	0.904	-0.217
A_24_P519146	AK056047	AK056047	0.811	7	0.7	0.008	0.126	0.027	-0.04	0.048	0.145	-0.038	-0.063	0.192	0.196
A_32_P125687	BE877371	BE877371	0.811	6	0.6	0.056	-0.08	0.247	0.304	0.237	-0.704	-0.018	0.12	0.871	-0.31
A_32_P228618	AK097311	AK097311	0.809	5	0.5	-0.137	1.055	-1.202	-0.16	-0.002	0.081	-0.583	0.385	1.165	0.672
A_24_P273726	BC040053	BC040053	0.809	9	0.9	0.398	0.269	0.114	0.373	0.149	-0.088	0.065	0.17	0.135	0.3
A_32_P58201	AK021570	AK021570	0.808	5	0.5	0.725	0.111	-0.278	0.279	-0.512	0.387	-0.217	-0.212	-0.259	0.113
A_23_P502678	NM_078473	NM_078473	0.807	6	0.6	0.093	-0.242	-0.135	0.225	0.205	-0.079	0.149	0.172	0.263	-0.004
A_23_P433855	NM_005613	RGS4	0.807	7	0.7	0.204	0.378	-0.377	0.721	0.832	-0.116	0.071	0.151	0.12	-0.014
A_23_P347100	A_23_BS347100	A_23_BS347100	0.806	8	0.8	0.162	0.522	0.56	0.766	0.624	-0.393	-0.093	0.966	0.522	0.486
A_24_P681218	THC1481329	THC1481329	0.806	6	0.6	0.372	0.18	0.584	-0.258	-0.365	0.051	0.05	0.024	-0.064	-0.115
A_23_P160582	BC019041	BC019041	0.805	5	0.5	0.498	0.39	-0.1	-0.099	-0.102	-0.557	0.508	0.533	-0.364	0.392
A_23_P52885	NM_024631	NM_024631	0.804	8	0.8	0.578	0.335	0.062	0.113	0.114	-0.034	-0.032	0.003	0.29	0.003
A_24_P174550	AF498970	ARHA	0.803	7	0.7	0.636	0.701	-0.297	0.558	0.146	-0.649	0.113	0.356	0.875	-0.309
A_23_P168788	NM_001084	PLOD3	0.803	9	0.9	0.097	0.013	0.765	0.314	0.097	0.233	0.595	0.347	-0.377	0.146
A_24_P210888	AK002019	AK002019	0.802	9	0.9	0.459	0.414	0.194	0.267	0.272	0.195	-0.024	0.349	0.154	0.139
A_23_P204998	I_1002224	I_1002224	0.801	6	0.6	0.258	0.012	0.02	0.063	-0.198	-0.002	-0.103	0.035	-0.091	0.196
A_24_P58607	ENST00000321959	ENST00000321959	0.8	7	0.7	0.151	0.143	-0.438	0.216	0.241	-0.283	-0.083	0.01	0.295	0.095

## Sheet: Migration Rate Signature
Migration Rate Signature:
	Migration Rate	Fast	Fast	Slow	Slow	Slow	Slow	Slow	Fast	Fast	Fast
Agilent Probe ID	Gene Symbol	G112Rim/Core	G120Rim/Core	GH3Rim/Core	GH4Rim/Core	GH6Rim/Core	SF763Rim/Core	SF767Rim/Core	T98GRim/Core	U87Rim/Core	U87EGFR_Rim/Core
A_23_P405761	RRAS2	1.1777	1.78669	0.7268	1.15617	1.26385	0.966638	1.11179	2.237	1.91986	1.33999
A_23_P90172	PPP1R15A	1.29224	1.33628	0.950582	1.12919	1.04404	1.10019	1.016	1.23375	1.18521	1.21839
A_23_P19663	CTGF	1.92223	1.69737	1.034	1.35175	1.76042	0.908879	2.03468	2.49437	3.43531	1.8594
A_23_P46429	CYR61	3.10773	2.87261	1.04063	1.68711	1.74289	1.21294	1.9189	6.54594	1.80212	2.03046
A_23_P156101	TNPO1	1.47346	1.3819	0.879399	1.27453	0.990656	1.24839	0.995164	1.05419	1.47775	1.84539
A_23_P333228	AB037820	1.57045	1.63635	1.18946	1.40644	1.61475	1.08359	1.07444	1.57102	1.4167	1.62984
A_32_P28284	TPM4	1.43308	1.18076	1.09341	1.09838	1.12312	1.02153	1.4062	1.62881	1.89808	1.12399
A_23_P100754	NM_022739	1.98414	2.0454	0.970511	1.28728	1.50933	0.777255	0.914043	1.26757	1.34279	0.924531
A_24_P272290	AK024828	1.91438	1.31548	0.914687	1.04119	0.980445	0.781952	0.990504	1.10804	1.04858	0.91829
A_23_P100754	NM_022739	1.86756	2.05656	0.971117	1.29328	1.51371	0.779431	0.911596	1.26938	1.34293	0.923832
A_24_P122137	LIF	1.38225	1.22644	0.567823	1.02943	0.906633	0.932247	1.23778	1.05907	1.14466	1.06005
A_24_P70002	BC036437	1.13324	1.10051	0.934663	1.06824	1.05242	0.965137	1.03165	1.11477	1.19181	1.11039
A_23_P502470	IL6ST	1.6924	1.29109	0.850101	1.25271	1.18506	1.15614	1.23361	1.03436	1.65889	1.28452
A_23_P95599	AK000400	1.01071	0.972483	0.703173	0.859001	0.84695	0.823712	0.97357	0.986919	0.983513	0.91101
A_23_P128447	AL834529	0.87029	1.24502	0.657236	0.878759	0.834828	0.882885	0.851932	1.06473	0.892226	0.887184
A_23_P340698	MMP12	1.13475	0.988389	0.943239	1.17978	0.847165	0.968484	0.986952	1.02679	1.3276	1.33939
A_23_P211244	HRMT1L1	1.18635	1.101	0.487164	1.18351	0.916424	0.793698	0.818686	0.813293	1.21956	1.00453
A_23_P433855	RGS4	1.22801	1.77627	0.566472	1.19995	1.31822	0.882227	0.982366	1.06747	1.21931	1.0599
A_24_P98524	PPP3CB	1.19033	0.870459	0.526823	0.986456	0.911771	1.25091	0.775645	1.07755	1.34698	1.03844
A_23_P141362	FZD2	0.914662	1.16707	0.537716	0.844236	0.967914	0.639418	1.4902	1.47326	1.25368	0.945636
A_23_P119196	KLF2	1.17712	2.27507	0.947937	1.08334	1.61604	0.871698	1.44184	2.43038	1.12869	0.897768
A_32_P228618	AK097311	0.551316	1.90595	0.527203	0.922903	1.03875	1.72364	0.601651	0.994019	1.38823	1.73324
